# Supplementary material for: Identification of 30 transition fibre proteins in Trypanosoma brucei reveals a complex and dynamic structure
Source: J Cell Sci. 2024 Jun 3;137(10):jcs261692. doi: 10.1242/jcs.261692 (PMC11190437; doi:10.1242/jcs.261692)
Supplement: Table S1. — Columns from left – Gene ID accession numbers for all TFPs taken forward. Name of each transition fibre protein determined by either orthologue names or molecular weight. Mean pseudodiameter (nm) (Figure 1E) for each TFP. Mean proximal-distal measurement (nm) (Figure 1D) for each TFP. The number of cells measured for each TFP. Co-localisation with CEP164A. The timing of recruitment to TF before or after initiation of ciliogenesis. [file joces-137-261692-TableS1.xlsx]

## Sheet: TFP general
Gene ID	Name	Mean psuedo-diameter (nm)	Pseudo-diameter (n)	Mean distance from SAS-6 (nm)	number of cells measured	Co-localisation	Appearance pre-ciliogenesis	Appearance post-ciliogenesis
Tb927.6.4100	FBF1	225.2	557	177.7	472	Overlapping with CEP164A	YES
Tb927.9.11830	TFP72	227.5	431	169.2	344	Overlapping with CEP164A	YES
Tb927.11.5630	TFP62	233.8	544	212.7	621	Overlapping distal to CEP164A		YES
Tb927.11.8810	TFP49	239.9	549	161.9	483	Overlapping with CEP164A	YES
Tb927.5.3730	TFP68	240.4	349	201.1	298	Overlapping with CEP164A		YES
Tb927.1.3560	CEP164C	241.2	881	200.5	817	Overlapping with CEP164A		YES
Tb927.11.7110	TFP59	245.5	471	219	477	Overlapping distal to CEP164A	YES
Tb927.11.9540	TFP64	246.3	1627	184.5	1522	Overlapping with CEP164A	YES
Tb927.7.5370	TFP123	246.8	1854	201.9	1728	Overlapping with CEP164A	YES
Tb927.10.10690	CEP19L	247.8	738	175	682	Overlapping proximal to CEP164A		YES
Tb927.5.2440	CEP164A	254.6	2069	172.1	1794	Marker TF protein CEP164A		YES
Tb927.10.620	TFP61	255.1	2159	221.3	2046	Overlapping proximal to CEP164A	YES
Tb927.10.9060	TFP52	257.2	246	201.3	246	Overlapping with CEP164A		YES
Tb927.11.11650	CEP164b	259.2	1365	204.2	1263	Overlapping with CEP164A		YES
Tb927.9.12310	TFP101	262.5	695	189.5	594	Overlapping with CEP164A	YES
Tb927.3.5450	BBP96	263.1	690	165	594	Overlapping distal to CEP164A	YES
Tb927.11.9620	TFP82	264.7	1135	162.2	835	Overlapping with CEP164A	YES
Tb927.7.5690	CEP90	264.9	2060	162.4	1795	Overlapping with CEP164A	S-phase of previous cell cycle
Tb927.10.5910	BBP86	267.3	678	162.5	580	Overlapping distal to CEP164A	YES
Tb927.8.2430	TFP131	268.7	1372	172.1	1220	Overlapping with CEP164A	YES
Tb927.8.5550	TFP17	268.9	985	201.3	851	Overlapping proximal to CEP164A	YES
Tb927.10.3000	OFD1	275.3	1904	168.7	1775	Overlapping with CEP164A	S-phase of previous cell cycle
Tb927.11.3460	TFP32	275.7	1235	215.2	1241	Overlapping with CEP164A		YES
Tb927.6.3650	ARL3C	282.5	745	147.8	781	Overlapping with CEP164A		YES
Tb927.3.1290	Cullin4b	300.1	245	182.2	261	Overlapping with CEP164A		YES
Tb927.11.3050	TFP39	301.4	1440	204.2	1366	Overlapping with CEP164A	YES
Tb927.11.9690	SPB1	313.2	472	220.6	515	Overlapping distal to RP2		YES
Tb927.4.4060	TFP104	314.4	1600	194.9	1508	Overlapping with CEP164A	YES
Tb927.11.15030	RABL2B	324.3	987	145.7	963	Overlapping with CEP164A		YES
Tb927.6.2880	TFP122	344.6	1051	204	989	Overlapping with CEP164A		YES
