# Supplementary material for: Identification of 30 transition fibre proteins in Trypanosoma brucei reveals a complex and dynamic structure
Source: J Cell Sci. 2024 Jun 3;137(10):jcs261692. doi: 10.1242/jcs.261692 (PMC11190437; doi:10.1242/jcs.261692)
Supplement: Table S2. — RNAi flagellum length statistical analysis, growth analysis and raw flagellum length data in μm. [file joces-137-261692-TableS2.xlsx]

## Sheet: RNAi statistics
					Length mean	Length mean	Length mean	Length mean	Length mean	Length mean
		Man Whittney U test (p)	Man Whittney U test (p)	Man Whittney U test (p)	Un.	Ind.	Un.	Ind.	Un.	Ind.
		G1 flagellum	Old flagellum	New flagellum	G1	G1	Old flagellum	Old flagellum	New flagellum	New flagellum
Ciliogenesis	TFP68	1.1x10-14	0.29	<2.2x10-16	18.4963	8.7	19.2138	19.3806	13.9755	4.34
	CEP90	<2.2x10-16	<2.2x10-16	<2.2x10-16	19.1145	1.4	19.8815	9.8	14.6464	0.47
	OFD1	3.2x10-4	0.19	4.7x10-11	19.3234	11.4165	18.5524	14.3755	15.7902	3.84866
	RABL2B	<2.2x10-16	<2.2x10-16	<2.2x10-16	18.7043	7.20676	19.4986	11.4219	14.096	2.14203
	CEP19L	<2.2x10-16	<2.2x10-16	<2.2x10-16	20.0332	6.48078	20.49	10.6902	15.264	2.71411
	FBF1	<2.2x10-16	<2.2x10-16	<2.2x10-16	19.9644	8.45269	20.832	11.7618	14.2793	3.94285
Flagellum length regulation	TFP49	<2.2x10-16	1.1x10-9	<2.2x10-16	20.4023	16.02	20.5326	18.8047	14.9273	12.128
	TFP104	0.0025	1.15x10-8	1.68x10-7	15.7932	14.8025	16.2618	14.8669	12.3053	10.9349
	TFP122	<2.2x10-16	9x10-6	7.6x10-5	17.4206	19.915	18.0586	19.165	13.8371	15.0335
No flagellum phenotype	TFP123	0.28	1.7x10-3	0.15	21.0591	21.4428	19.8329	20.7058	15.4332	15.2681
	TFP17	0.25	0.001	2x10-3	18.3504	17.936	17.9215	17.5466	14.9757	14.1291
	TFP72	4x10-3	0.28	0.64	17.5487	16.4659	16.8738	17.2506	12.6609	12.7077
	TFP52	0.1	0.33	0.62	21.5259	22.1526	22.0378	22.6543	16.717	16.8856
	TFP62	0.44	0.27	3.92x10-5	19.9543	19.6311	19.9094	20.2464	15.1106	13.8343
	SPB1	5.04x10-6	0.01	0.6	16.2313	17.0692	16.0848	16.5022	13.4145	13.3167
	Cullin4b	2.4x10-4	0.87	7.2x10-4	17.4641	18.7658	17.4237	16.8057	13.0575	14.388
	TFP39	0.59	0.001	0.15	19.243	19.4023	19.4468	20.0563	13.8962	14.184

## Sheet: RNAi growth analysis
TFP104				TFP68				FBF1				TFP52					TFP123			TFP82				TFP17
	Un.	Ind.			Un.	Ind.			Un.	Ind.			Un.	Ind.			Un.	Ind.			Un.	Ind.			Un.	Ind.
0	2	2		0	2.3	2.3		0	2.25	2.25		0	1	1		0	2	2		0	2	2		0	2	2
24	14.6	14.2		24	15	13.2		24	12.34	12.6		24	5.3	5.07		24	5.06	5.1		24	10.6	9.91		24	11	11.78
24	1.98	2.1		24	2.05	2.04		24	2.2	2.016		24	1	1		24	2	2		24	2	2		24	2	2
48	12	11.8		48	13	6.71		48	12	9.887		48	4.938	5.114		48	5.16	5.39		48	8.15	10.8		48	10	9.97
48	2.1	2.2		48	2.16	2.19		48	2.24	2.26		48	1	1		48	2	2		48	2	2		48	2	2
72	13.7	13.7		72	14.28	4.526		72	12.4	9.7		72	6.073	5.056		72	6.6	5.356		72	9.65	8.9		72	10	10.75
OFD1				CUL4B				CEP19L				TFP62				TFP49				RABL2B				CEP90				TFP39				TFP72				TFP122				SPB1
	Un.	Ind.			Un.	Ind.			Un.	Ind.			Un.	Ind.			Un.	Ind.			Un.	Ind.			Un.	Ind.			Un.	Ind.			Un.	Ind.			Un	Ind			Un.	Ind.
0	2	2		0	2	2		0	1	1		0	1	1		0	1	1		0	1	1		0	1	1		0	2	2		0	2	2		0	2	2		0	2	2
24	8.96	8.77		24	13.84	13.09		24	4.2	4.27		24	5.57	5.51		24	5.1	5.2		24	4.9	5.2		24	5.9	5.4		24	12	11		24	8.5	8.9		24	6.7	7.1		24	13	13
24	2	2		24	2	2		24	1	1		24	1	1		24	1	1		24	1	1		24	1	1		24	2	2		24	2	2		24	2	2		24	2	2
48	8.68	7.96		48	11.9	6.3		48	4.56	4.46		48	4.94	5.1		48	4.41	4.5		48	4.62	4.5		48	6.19	2.23		48	11	12		48	9.2	9.3		48	5.8	6.1		48	12.5	12
48	2	2		48	2	2		48	1	1		48	1	1		48	1	1		48	1	1		48	1	1		48	2	2		48	2	2		48	2	2		48	2	2
72	9.18	6.66		72	12.3	3.54		72	5.4	4.25		72	5.06	4.7		72	4.36	3.54		72	4.82	2.17		72	5.73	2.1		72	10	10		72	8.5	8.5		72	7	5.8		72	11	11

## Sheet: TFP68
Measurements								Ranges							Plotting							Plotting alternate order
Uninduced			Induced					Uninduced			Induced				Uninduced			Induced				G1		Post-M
G1	Post-M		G1	Post-M				G1	Post-M		G1	Post-M			G1	Post-M		G1	Post-M			Only		Old		New
Only	Old	New	Only	Old	New			Only	Old	New	Only	Old	New		Only	Old	New	Only	Old	New		Un.	Ind.	Un.	Ind.	Un.	Ind.
18.778	16.505	12.708	21.985	21.61	2.637		0.05	15.4532	15.7602	11.1191	0	14.2317	0		16.9797	18.3152	12.9025	1.371	18.0087	1.0745		16.9797	1.371	18.3152	18.0087	12.9025	1.0745
18.043	17.773	12.468	2.64	20.971	1.28		0.25	16.9797	18.3152	12.9025	1.371	18.0087	1.0745		1.33325	0.91825	1.1245	5.79	1.84125	0.6745		1.33325	5.79	0.91825	1.84125	1.1245	0.6745
21.21	19.454	17.199	0	21.439	1.357		0.5	18.313	19.2335	14.027	7.161	19.85	1.749		1.734	1.53975	1.23675	9.898	1.586	6.27525		1.734	9.898	1.53975	1.586	1.23675	6.27525
19.186	21.001	12.998	0	19.967	11.081		0.75	20.047	20.7733	15.2637	17.059	21.436	8.02425		1.5266	2.55505	1.78345	1.371	3.777	1.0745		1.5266	1.371	2.55505	3.777	1.78345	1.0745
20.074	18.481	14.067	9.865	20.537	4.515		0.95	22.1925	22.5283	16.8292	21.565	22.6833	12.8937		2.1455	1.7551	1.56545	4.506	1.24725	4.8695		2.1455	4.506	1.7551	1.24725	1.56545	4.8695
17.065	23.082	14.523	4.428	13.933	0.536		mean	18.4963	19.2138	13.9755	8.7351	19.3806	4.34		18.4963	19.2138	13.9755	8.7351	19.3806	4.34		18.4963	8.7351	19.2138	19.3806	13.9755	4.34
12.99	19.276	14.768	10.157	18.625	1.338		stdev	2.25434	2.35897	1.82561	8.14731	2.93721	4.60249		n=100	n=100	n=100	n=97	n=100	n=100		n=100	n=97	n=100	n=100	n=100	n=100
20.256	20.678	15.589	11.821	19.953	12.082		n	100	100	100	97	100	100		9.953	9.22675	14.7363	12.941	8.564	21.9757		9.953	12.941	9.22675	8.564	14.7363	21.9757
18.018	8.296	15.173	2.101	19.473	1.857
19.768	20.438	18.534	0	19.786	1.431
18.885	23.99	14.474	8.926	21.148	0
16.628	16.044	13.213	4.608	18.626	9.655
16.268	18.695	13.452	19.647	23.094	14.02
18.378	13.509	16.683	7.161	18.541	1.277
20.857	15.046	15.733	17.34	19.06	11.63
16.02	17.476	11.795	20.424	17.623	0.669
18.901	19.208	14.92	6.722	22.688	1.526
15.46	19.168	10.164	5.546	18.553	1.093
16.991	21.524	13.224	22.249	11.717	0.806
15.949	17.208	14.194	9.265	17.718	10.016
18.852	19.22	12.756	0	17.754	1.842
16.983	20.591	13.467	12.285	19.256	0
15.081	18.157	13.091	0	22.056	1.267
16.526	22.771	11.314	17.059	16.074	10.549
18.061	19.667	12.209	0	19.499	9.522
18.907	20.732	16.119	0	21.906	6.219
16.118	21.55	14.316	5.533	21.926	2.044
22.448	15.969	14.539	0	17.171	14.953
20.747	18.939	13.647	0	18.806	9.76
22.184	16.713	14.065	12.377	17.698	0.508
17.392	18.68	13.213	18.917	19.163	2.37
14.374	19.383	13.437	1.371	21.726	0.581
21.892	22.763	11.855	2.045	20.819	2.11
17.288	19.803	16.111		20.844	1.965
23.042	19.247	12.799	7.009	20.87	12.869
18.108	18.838	12.495	1.857	18.666	1.118
18.248	21.546	13.151	0	20.573	1.048
16.874	22.416	14.234	14.882	20.762	18.538
18.116	22.278	15.537	22.406	18.061	0.845
15.57	18.463	13.237	1.955	22.245	6.27
18.419	18.912	13.777	1.152	17.27	0
16.41	19.609	13.952	1.379	21.384	7.987
21.487	19.132	15.243	18.778	24.264	3.279
22.354	22.516	12.344	0	13.98	1.08
17.747	21.597	14.443	15.171	18.28	1.287
17.531	20.14	15.471	0	18.282	1.195
16.97	19.448	14.469	0	19.38	1.803
20.201	16.225	15.863	9.334	18.502	13.616
18.455	21.523	15.818	17.922	21.68	1.427
19.118	19.09	12.369		18.025	8.142
18.801	18.926	12.112	19.832	15.912	1.017
23.64	12.255	10.275	1.439	17.154	0
16.878	20.635	16.828	0	22.966	1.221
21.485	21.478	13.976	21.46	22.219	10.967
22.115	22.094	14.274	21.46	15.986	2.076
19.131	21.955	15.336	1.898	14.245	0.783
19.705	19.308	14.872	0	20.971	1.4
17.498	20.767	13.966	0	8.825	0
18.891	19.537	17.046	1.811	22.306	2.589
23.892	17.5	11.853	13.776	19.295	1.695
21.699	18.371	12.937	16.039	20.545	7.995
18.685	19.211	13.724	0	19.861	9.353
17.992	22.411	14.107	20.612	17.536	0.325
17.197	15.794	18.923	18.247	18.63	9.134
17.338	18.368	12.466	1.534	20.768	1.111
18.599	19.694	15.326	11.618	17.118	12.815
17.075	19.114	14.933	0	19.855	5.275
22.136	15.118	16.117	9.025	20.204	1.04
18.086	19.065	12.367	19.56	21.868	6.822
19.139	20.826	13.193	2.466	22.529	0
16.825	19.711	11.598	0	21.233	1.315
20.038	22.848	10.474	0.931	19.864	8.328
11.404	18.899	13.11	0	19.845	1.011
17.994	20.231	10.084		21.435	1.3
19.994	21.231	14.29	11.102	17.908	1.107
15.729	18.401	14.058	24.892	20.135	0.919
20.106	19.823	16.382	2.903	21.924	2.193
18.516	20.949	11.872	19.286	17.925	1.367
21.718	20.854	13.145	20.995	16.656	3.999
16.485	18.793	8.902	18.037	20.752	7.133
16.628	19.176	16.68	1.427	18.286	12.61
21.366	17.76	15.759	15.063	21.46	8.023
16.773	20.093	13.507	19.978	20.986	1.233
20.902	18.025	12.018	9.642	21.87	0.718
16.569	21.218	16.058	0	21.78	0
18.204	20.054	12.958	2.384	17.379	8.028
20.122	17.705	15.372	22.284	19.411	10.964
16.744	17.295	14.427	20.546	3.997	0.727
18.744	17.07	16.275	12.404	22.024	1.058
21.136	16.93	14.062	1.919	22.987	3.793
16.133	17.196	16.852	1.899	17.626	13.364
20.303	20.792	11.601	7.551	19.177	10.646
19.064	19.219	14.654	0	17.8	11.401
17.078	19.025	13.554	14.276	22.21	1.392
18.9	19.827	13.996	19.658	20.543	0
19.623	19.968	15.64	7.378	19.855	1.3
17.957	20.843	15.017	20.424	18.947	1.646
15.323	18.686	14.458	7.514	17.96	3.429
16.986	16.395	13.742	15.094	22.626	6.378
17.057	17.161	11.153	2.624	22.683	0

## Sheet: CEP90
Measurements								Ranges							Plotting							Plotting alternate order
Uninduced			Induced					Uninduced			Induced				Uninduced			Induced				G1		Post-M							1	14.27	NF	OF
G1	Post-M		G1	Post-M				G1	Post-M		G1	Post-M			G1	Post-M		G1	Post-M			Only		Old		New					2	17.178	14.27	17.178		INDEX($D$2:$D$101,ROWS(G$1:G1)*2-1)
Only	Old	New	Only	Old	New			Only	Old	New	Only	Old	New		Only	Old	New	Only	Old	New		Un.	Ind.	Un.	Ind.	Un.	Ind.				3	12.343	12.343	18.869
14.97	17.178	14.27	1.334	27.98	0		0.05	16.0317	17.1699	11.6578	0.178	0.24	0		17.3837	19.0998	13.711	0.4465	0.59375	0		17.3837	0.4465	19.0998	0.59375	13.711	0				4	18.869	16.199	18.888
20.305	18.869	12.343	0.469	13.208	0		0.25	17.3837	19.0998	13.711	0.4465	0.59375	0		1.68325	0.68775	1.1025	0.265	1.31225	0		1.68325	0.265	0.68775	1.31225	1.1025	0				5	16.199	15.161	21.329
19.06	18.888	16.199	1.497	1.262	0		0.5	19.067	19.7875	14.8135	0.7115	1.906	0		1.681	1.03625	0.8565	0.7905	20.3683	0.31		1.681	0.7905	1.03625	20.3683	0.8565	0.31				6	18.888	11.967	18.56
19.03	21.329	15.161	0.461	19.526	0		0.75	20.748	20.8238	15.67	1.502	22.2743	0.31		1.352	1.92985	2.0532	0.2685	0.35375	0		1.352	0.2685	1.92985	0.35375	2.0532	0				7	15.161	14.33	20.822
17.401	18.56	11.967	2.084	23.517	0		0.95	22.6469	22.5419	16.9686	2.63795	27.3178	2.2439		1.89885	1.7181	1.29865	1.13595	5.0436	1.9339		1.89885	1.13595	1.7181	5.0436	1.29865	1.9339				8	21.329	15.995	22.54
22.72	20.822	14.33	2.267	0.469	0		mean	19.1145	19.8815	14.6464	1.35611	9.82247	0.470192		19.1145	19.8815	14.6464	1.35611	9.82247	0.470192		19.1145	1.35611	19.8815	9.82247	14.6464	0.470192				9	11.967	13.458	19.894
19.613	22.54	15.995	1.211	1.195	0		stdev	2.04454	1.45153	1.65542	2.23896	10.9468	1.46417		n=100	n=100	n=100	n=100	n=100	n=99		n=100	n=100	n=100	n=100	n=100	n=99				10	18.56	14.99	20.173
20.664	19.894	13.458	1.579	2.178	0		n	100	100	100	100	100	99		9.252	9.17625	14.33	28.498	7.72575	29.69		9.252	28.498	9.17625	7.72575	14.33	29.69				11	14.33	14.299	19.677
14.642	20.173	14.99	0.849	24.279	0		p	<2.2e-16	<2.2e-16	<2.2e-16																					12	20.822	14.124	19.469
16.038	19.677	14.299	2.1	26.933	0																										13	15.995	14.183	20.341
20.936	19.469	14.124	0.436	17.315	0																										14	22.54	14.274	18.841
20.256	20.341	14.183	0.586	0.992	0																										15	13.458	14.129	22.396
17.332	18.841	14.274	1.122	5.634	0																										16	19.894	13.996	19.538
22.274	22.396	14.129	2.089	0.646	0																										17	14.99	14.181	22.577
20.739	19.538	13.996	1.178	13.379	0																										18	20.173	14.771	21.291
15.684	22.577	14.181	0.303	13.124	0																										19	14.299	15.266	17.934
17.081	21.291	14.771	0.457	23.552	0																										20	19.677	11.352	18.251
17.086	17.934	15.266	0.589	1.686	0																										21	14.124	13.879	17.25
17.784	18.251	11.352	1.501	1.861	0																										22	19.469	13.427	17.016
21.369	17.25	13.879	0.495	22.891	0																										23	14.183	16.439	19.454
16.937	17.016	13.427	0.452	1.951	0																										24	20.341	15.651	18.39
19.366	19.454	16.439	0.416	16.985	0																										25	14.274	14.986	19.701
16.998	18.39	15.651	0.291	22.103	0																										26	18.841	15.151	19.656
21.032	19.701	14.986	0.548	0.64	0																										27	14.129	14.629	19.143
18.129	19.656	15.151	1.061	1.803	0																										28	22.396	14.799	21.394
17.294	19.143	14.629	2.348	3.082	0																										29	13.996	13.176	19.357
19.419	21.394	14.799	6.266	19.335	0																										30	19.538	15.247	20.133
19.502	19.357	13.176	2.1	12.829	0																										31	14.181	12.35	20.802
18.279	20.133	15.247	0.473	3.679	0																										32	22.577	13.097	16.777
18.66	20.802	12.35	1.357	1.522	0																										33	14.771	11.216	18.977
19.093	16.777	13.097	0.66	19.526	0																										34	21.291	16.108	18.764
18.192	18.977	11.216	2.447	20.325	0																										35	15.266	13.588	18.791
18.427	18.764	16.108	0.325	0.872	0																										36	17.934	15.166	19.997
16.96	18.791	13.588	1.695	1.262	0																										37	11.352	14.585	19.452
17.069	19.997	15.166	1.3	8.403	0																										38	18.251	16.376	19.025
20.738	19.452	14.585	1.406	23.639	0																										39	13.879	15.44	19.97
19.568	19.025	16.376	1.124	28.062	0																										40	17.25	14.104	19.301
16.524	19.97	15.44	1.826	1.577	0																										41	13.427	15.924	20.547
22.431	19.301	14.104	1.505	1.122	0																										42	17.016	13.578	21.133
19.444	20.547	15.924	2.107	29.411	0																										43	16.439	16.958	18.919
20.659	21.133	13.578	0.804	1.073	0																										44	19.454	16.886	19.718
19.074	18.919	16.958	0.839	27.313	0																										45	15.651	16.826	17.842
19.309	19.718	16.886	1.838	22.617	0																										46	18.39	14.772	19.602
20.254	17.842	16.826	0.581	22.16	0																										47	14.986	17.839	22.622
21.533	19.602	14.772	0.363	22.801	0																										48	19.701	11.667	22.594
20.929	22.622	17.839	0.52	0.575	0																										49	15.151	16.758	18.755
16.955	22.594	11.667	0.487	0.411	0																										50	19.656	13.968	23.082
20.092	18.755	16.758	0.39	24.084	0																										51	14.629	15.407	19.234
19.715	23.082	13.968	1.541	25.322	0																										52	19.143	16.735	19.126
23.069	19.234	15.407	0.874	0.884	0																										53	14.799	11.751	21.539
17.692	19.126	16.735	0.524	1.3	0																										54	21.394	16.559	20.952
17.266	21.539	11.751	0.858	26.282	0																										55	13.176	15.957	20.849
21.213	20.952	16.559	0.713	18.652	0																										56	19.357	13.913	20.654
22.232	20.849	15.957	0.67	20.478	0																										57	15.247	15.525	20.359
17.606	20.654	13.913	0.521	0.18	0																										58	20.133	15.428	19.626
17.71	20.359	15.525	0.411	0.18	0																										59	12.35	14.467	21.233
20.899	19.626	15.428	0.112	0.21	0.559																										60	20.802	10.93	20.377
19.537	21.233	14.467	0.13	0.22	2.993																										61	13.097	16.57	21.605
21.104	20.377	10.93	0.13	0.24	1.406																										62	16.777	11.483	20.789
15.913	21.605	16.57	0.13	0.24	1.571																										63	11.216	15.426	20.153
18.872	20.789	11.483	0.14	0.24	2.221																										64	18.977	14.828	20.915
21.317	20.153	15.426	0.18	0.26	0.65																										65	16.108	15.507	20.141
20.161	20.915	14.828	0.187	0.28	6.351																										66	18.764	15.727	21.105
20.775	20.141	15.507	0.22	0.32	12.083																										67	13.588	11.43	19.754
21.07	21.105	15.727	0.24	0.32	3.721																										68	18.791	14.297	20.829
18.311	19.754	11.43	0.265	0.32	0.887																										69	15.166	14.182	15.54
19.032	20.829	14.297	0.3	0.32	0.495																										70	19.997	12.177	21.114
21.641	15.54	14.182	0.31	0.34	0.52																										71	14.585	15.763	20.623
22.281	21.114	12.177	0.33	0.36	0.791																										72	19.452	17.171	18.634
18.602	20.623	15.763	0.34	0.38	0.611																										73	16.376	18.716	19.644
21.319	18.634	17.171	0.38	0.4	0.63																										74	19.025	16.814	19.449
18.191	19.644	18.716	0.45	0.44	0.03																										75	15.44	12.108	19.129
23.92	19.449	16.814	0.46	0.46	0.12																										76	19.97	12.114	18.074
17.888	19.129	12.108	0.6	0.49	0.12																										77	14.104	15.431	22.325
16.51	18.074	12.114	0.61	0.54	0.13																										78	19.301	11.916	18.665
18.282	22.325	15.431	0.65	0.55	0.14																										79	15.924	15.255	16.898
17.189	18.665	11.916	0.71	0.6	0.15																										80	20.547	15.122	22.174
17.103	16.898	15.255	0.72	0.66	0.17																										81	13.578	14.672	19.895
22.723	22.174	15.122	0.75	0.7	0.18																										82	21.133	12.336	23.123
17.735	19.895	14.672	0.78	0.72	0.19																										83	16.958	15.118	19.442
16.818	23.123	12.336	0.79	0.88	0.19																										84	18.919	15.078	16.313
17.739	19.442	15.118	0.95	0.88	0.21																										85	16.886	17.495	21.114
20.925	16.313	15.078	1.56	0.91	0.23																										86	19.718	15.177	21.053
20.604	21.114	17.495	1.56	0.96	0.26																										87	16.826	15.18	19.572
16.635	21.053	15.177	7.12	0.98	0.26																										88	17.842	16.282	19.821
18.029	19.572	15.18	11.14	2.24	0.27																										89	14.772	17.414	19.111
20.917	19.821	16.282	12.64	2.91	0.28																										90	19.602	12.88	20.674
18.49	19.111	17.414	14	4.74	0.3																										91	17.839	15.496	20.203
20.027	20.674	12.88	1.583	6.38	0.31																										92	22.622	16.649	19.673
17.238	20.203	15.496	1.093	19.92	0.31																										93	11.667	13.18	20.22
22.914	19.673	16.649	0.67	23.68	0.35																										94	22.594	13.955	19.735
18.044	20.22	13.18	0.643	24.11	0.41																										95	16.758	13.001	19.952
20.319	19.735	13.955	0.593	24.54	0.45																										96	18.755	13.459	20.339
19.143	19.952	13.001	1.637	25.3	0.52																										97	13.968	14.189	19.066
16.651	20.339	13.459	1.83	25.69	0.54																										98	23.082	16.248	20.202
19.375	19.066	14.189	1.042	25.71	0.75																										99	15.407	15.026	19.941
17.287	20.202	16.248	0.902	26.33	0.81																										100	19.234	15.463	19.583
15.151	19.941	15.026	1.665	26.87	0.93																										101	16.735	13.752	20.873
22.643	19.583	15.463	0.409	27.41	2.45																										102	19.126
17.776	20.873	13.752	0.412	28.13																											103	11.751
																															104	21.539
																															105	16.559
																															106	20.952
																															107	15.957
																															108	20.849
																															109	13.913
																															110	20.654
																															111	15.525
																															112	20.359
																															113	15.428
																															114	19.626
																															115	14.467
																															116	21.233
																															117	10.93
																															118	20.377
																															119	16.57
																															120	21.605
																															121	11.483
																															122	20.789
																															123	15.426
																															124	20.153
																															125	14.828
																															126	20.915
																															127	15.507
																															128	20.141
																															129	15.727
																															130	21.105
																															131	11.43
																															132	19.754
																															133	14.297
																															134	20.829
																															135	14.182
																															136	15.54
																															137	12.177
																															138	21.114
																															139	15.763
																															140	20.623
																															141	17.171
																															142	18.634
																															143	18.716
																															144	19.644
																															145	16.814
																															146	19.449
																															147	12.108
																															148	19.129
																															149	12.114
																															150	18.074
																															151	15.431
																															152	22.325
																															153	11.916
																															154	18.665
																															155	15.255
																															156	16.898
																															157	15.122
																															158	22.174
																															159	14.672
																															160	19.895
																															161	12.336
																															162	23.123
																															163	15.118
																															164	19.442
																															165	15.078
																															166	16.313
																															167	17.495
																															168	21.114
																															169	15.177
																															170	21.053
																															171	15.18
																															172	19.572
																															173	16.282
																															174	19.821
																															175	17.414
																															176	19.111
																															177	12.88
																															178	20.674
																															179	15.496
																															180	20.203
																															181	16.649
																															182	19.673
																															183	13.18
																															184	20.22
																															185	13.955
																															186	19.735
																															187	13.001
																															188	19.952
																															189	13.459
																															190	20.339
																															191	14.189
																															192	19.066
																															193	16.248
																															194	20.202
																															195	15.026
																															196	19.941
																															197	15.463
																															198	19.583
																															199	13.752
																															200	20.873

## Sheet: FBF1
Measurements								Ranges							Plotting							Plotting alternate order
Uninduced			Induced					Uninduced			Induced				Uninduced			Induced				G1		Post-M
G1	Post-M		G1	Post-M				G1	Post-M		G1	Post-M			G1	Post-M		G1	Post-M			Only		Old		New
Only	Old	New	Only	Old	New			Only	Old	New	Only	Old	New		Only	Old	New	Only	Old	New		Un.	Ind.	Un.	Ind.	Un.	Ind.
21.557	22.53	15.707	7.866	5.888	8.845		0.05	16.3461	17.662	10.5473	0.8596	2.80315	0.3731		18.721	19.733	13.272	2.9795	8.075	1.37175		18.721	2.9795	19.733	8.075	13.272	1.37175
19.849	19.922	14.298	3.999	5.728	1.058		0.25	18.721	19.733	13.272	2.9795	8.075	1.37175		1.355	0.9875	1.1925	4.7555	3.8515	2.30525		1.355	4.7555	0.9875	3.8515	1.1925	2.30525
22.795	18.995	13.545	7.868	12.526	3.215		0.5	20.076	20.7205	14.4645	7.735	11.9265	3.677		1.43	1.20025	1.0955	3.90025	3.0985	1.9785		1.43	3.90025	1.20025	3.0985	1.0955	1.9785
21.414	20.429	10.367	11.346	4.657	2.189		0.75	21.506	21.9208	15.56	11.6352	15.025	5.6555		2.37495	2.071	2.7247	2.1199	5.27185	0.99865		2.37495	2.1199	2.071	5.27185	2.7247	0.99865
22.613	22.516	14.039	18.877	8.437	1.696		0.95	23.0894	23.7645	16.9535	19.9092	22.452	8.85285		1.58345	1.84375	1.3935	8.27395	7.42705	3.19735		1.58345	8.27395	1.84375	7.42705	1.3935	3.19735
17.42	20.282	14.187	2.972	8.819	1.688		mean	19.9644	20.832	14.2793	8.45269	11.7618	3.94285		19.9644	20.832	14.2793	8.45269	11.7618	3.94285		19.9644	8.45269	20.832	11.7618	14.2793	3.94285
19.553	15.584	14.837	1.687	12.502	3.485		stdev	2.06878	1.82993	1.84485	6.47922	6.00526	2.84576		n=100	n=100	n=100	n=100	n=100	n=100		n=100	n=100	n=100	n=100	n=100	n=100
21.584	20.453	14.568	5.857	9.316	4.469		n	100	100	100	100	100	100		8.494	8.07925	14.44	18.3648	14.975	24.3445		8.494	18.3648	8.07925	14.975	14.44	24.3445
14.758	21.492	16.196	3.659	4.445	4.169
20.127	21.462	14.141	25.649	12.868	4.745
24.941	20.662	16.006	8.005	12.979	3.055
22.75	23.907	15.908	5.842	8.954	4.956
17.756	20.734	15.781	2.221	1.557	1.592
20.938	20.296	16.553	9.562	9.525	6.775
18.217	19.141	12.01	2.946	8.059	0.083
21.885	21.812	14.443	0.639	8.877	8.167
20.191	22.058	10.322	4.769	11.597	0.4
19.194	18.713	15.36	12.221	16.832	2.724
20.297	20.94	10.496	4.89	11.984	3.716
20.561	21.959	14.051	10.386	22.814	5.729
17.758	21.262	9.742	11.574	12.964	4.713
19.523	22.045	17.172	0.862	23.806	5.755
18.933	22.684	16.04	5.176	4.14	0.114
16.061	20.189	14.218	4.049	8.29	0.385
20.705	18.944	16.362	16.519	4.531	1.11
21.219	21.839	12.458	2.567	14.145	4.742
18.78	23.459	16.129	9.349	11.46	0.965
19.895	21.814	15.173	1.338	19.199	0.988
21.439	20.408	14.529	16.791	8.551	1.406
16.176	23.255	14.53	13.872	8.072	0.385
21.663	18.568	13.155	4.603	4.199	0.031
15.578	22.56	14.66	9.531	4.236	1.047
19.673	23.388	14.494	13.709	11.549	4.759
18.886	22.184	13.487	8.711	10.629	4.648
20.589	18.668	16.942	7.162	8.812	0.644
21.502	21.227	13.89	5.702	14.411	0.911
22.169	21.908	13.115	3.334	12.856	8.354
17.443	21.884	15.928	9.437	12.02	2.842
20.33	19.069	13.428	1.58	13.111	1.358
17.581	21.551	11.919	13.647	0.046	3.638
16.355	22.984	10.024	8.72	7.323	1.681
19.222	18.116	16.006	4.142	9.601	2.937
17.726	21.803	18.483	1.199	8.831	5.245
17.73	21.174	15.268	10.459	19.12	1.238
19.211	20.223	15.853	14.062	11.274	1.124
18.544	18.87	13.071	9.56	0.93	0.147
22.233	18.245	15.122	10.052	8.076	1.47
21.554	21.184	14.381	5.671	13.56	5.072
20.815	17.643	11.515	12.661	12.166	3.909
16.953	21.962	11.47	6.598	21.04	5.58
22.706	24.19	15.538	6.9	13.114	4.796
21.229	19.719	12.473	0.803	11.81	3.924
22.354	20.017	13.603	1.309	12.761	5.631
18.799	20.219	11.802	2.913	25.18	6.657
15.181	22.799	16.083	9.402	7.558	2.214
19.324	21.299	18.327	12.587	13.778	5.853
21.683	17.425	13.77	14.764	3.773	1.372
22.861	21.775	13.302	9.139	8.958	1.834
19.432	19.724	10.55	13.907	10.005	3.819
20.039	20.295	15.15	28.808	4.812	2.822
20.353	17.662	12.079	6.032	12.02	2.511
19.866	20.669	16.077	27.156	17.96	8.618
20.509	21.054	10.62	16.657	15.829	3.912
19.968	17.677	12.803	10.128	8.784	5.07
17.756	21.396	14.802	5.054	8.475	1.483
20.006	21.256	15.763	7.873	15.522	1.082
17.834	20.643	15.587	2.982	16.68	1.336
17.127	19.66	13.968	1.452	15.439	5.361
20.729	19.104	12.934	16.812	17.773	10.151
20.828	17.606	14.486	12.888	17.116	2.84
23.076	20.142	16.796	15.177	18.42	9.895
18.184	21.991	12.666	1.858	14.529	6.248
17.09	20.099	14.243	2.397	5.719	3.363
18.312	19.481	14.516	0.814	2.521	2.963
18.839	19.093	13.591	10.011	3.913	7.26
21.782	20.483	13.476	9.96	22.199	3.011
22.111	21.274	14.264	2.415	17.689	7.356
19.261	19.736	15.193	7.01	1.822	0.097
20.527	26.244	12.634	8.107	4.232	0.622
23.671	20.756	17.832	0.931	14.887	0.669
19.737	20.146	14.389	16.99	15.733	9.002
20.905	20.864	14.306	2.506	21.467	10.549
22.902	19.844	15.279	6.104	2.818	0.899
18.969	22.729	15.508	17.117	13.459	5.063
17.89	21.585	13.182	7.676	12.203	4.015
23.348	26.011	12.297	11.819	12.113	4.537
20.129	21.841	14.518	27.31	3.327	1.371
17.586	22.365	15.332	19.611	11.869	3.25
20.677	22.388	13.607	7.794	11.551	6.759
23.345	22.539	15.018	2.708	14.363	7.43
19.752	20.707	14.789	4.34	19.437	7.909
19.326	20.376	15.671	4.406	21.281	12.354
20.521	23.757	13.516	9.594	28.548	5.731
21.518	17.662	14.29	1.847	19.305	7.156
22.528	20.141	14.789	25.575	22.433	7.811
19.665	19.699	11.012	7.248	13.995	8.44
17.032	19.282	16.032	9.572	22.871	8.46
23.394	20.181	17.42	0.307	3.262	3.942
21.024	19.945	15.551	0.462	14.527	5.588
20.113	24.652	15.114	2.139	11.025	1.295

## Sheet: OFD1
Measurements								Ranges							Plotting							Plotting alternate order
Uninduced			Induced					Uninduced			Induced				Uninduced			Induced				G1		Post-M
G1	Post-M		G1	Post-M				G1	Post-M		G1	Post-M			G1	Post-M		G1	Post-M			Only		Old		New
Only	Old	New	Only	Old	New			Only	Old	New	Only	Old	New		Only	Old	New	Only	Old	New		Un.	Ind.	Un.	Ind.	Un.	Ind.
19.15	18.179	15.332	20.182	0.041	2.159		0.05	16.9156	16.6359	11.7863	0.61795	1.17375	0.065		18.0768	17.5422	13.9187	1.47725	6.81325	0.20225		18.0768	1.47725	17.5422	6.81325	13.9187	0.20225
18.933	19.588	11.181	21.279	0.049	24.47		0.25	18.0768	17.5422	13.9187	1.47725	6.81325	0.20225		1.17475	1.07125	1.80625	8.42175	9.68325	0.59525		1.17475	8.42175	1.07125	9.68325	1.80625	0.59525
18.563	16.191	14.574	0.618	24.844	0.999		0.5	19.2515	18.6135	15.725	9.899	16.4965	0.7975		1.11575	0.9075	2.04875	11.1115	6.00975	1.71625		1.11575	11.1115	0.9075	6.00975	2.04875	1.71625
20.356	18.423	17.338	0.5	2.466	0.13		0.75	20.3672	19.521	17.7737	21.0105	22.5063	2.51375		1.1611	0.9063	2.1324	0.8593	5.6395	0.13725		1.1611	0.8593	0.9063	5.6395	2.1324	0.13725
20.729	13.226	13.222	0.219	10.685	4.25		0.95	22.8057	20.5638	18.864	24.5619	25.65	19.2399		2.43845	1.0428	1.09025	3.55145	3.14375	16.7261		2.43845	3.55145	1.0428	3.14375	1.09025	16.7261
17.923	17.226	18.735	0.96	3.79	0.891		mean	19.3234	18.5524	15.7902	11.4165	14.3755	3.84866		19.3234	18.5524	15.7902	11.4165	14.3755	3.84866		19.3234	11.4165	18.5524	14.3755	15.7902	3.84866
19.488	18.844	15.646	2.212	1.793	0.117		stdev	1.7444	1.46781	2.50433	9.94333	8.93441	6.73549		n=100	n=50	n=50	n=100	n=50	n=50		n=100	n=100	n=50	n=50	n=50	n=50
16.776	18.229	18.954	22.376	26.077	1.791		n	100	50	50	100	50	50		9.63275	10.479	12.2263	8.9895	7.49375	27.4862		9.63275	8.9895	10.479	7.49375	12.2263	27.4862
18.039	18.403	20.822	1.563	16.457	5.496
18.98	18.925	12.829	1.316	25.785	2.867
19.561	20.291	15.746	20.921	14.03	0.919
18.374	19.545	18.188	0.859	20.83	18.405
17.924	20.688	17.665	21.347	6.55	0.065
20.244	16.872	13.871	23.175	22.52	0.126
17.069	18.577	17.061	1.001	1.362	0.043
19.415	17.373	9.847	19.267	16.536	19.923
17.063	17.85	15.144	1.624	15.095	0.078
19.213	16.697	17.431	1.046	24.482	0.134
19.42	20.412	18.754	19.415	22.465	0.268
19.592	19.33	12.203	1.096	24.654	0.948
17.62	20.804	15.003	25.112	24.592	1.123
18.722	17.517	12.107	20.774	19.738	15.079
19.131	19.21	15.491	1.105	5.814	0.145
19.944	17.462	14.487	24.42	19.157	2.632
19.419	17.068	17.171	25.123	12.893	20.305
18.014	17.943	13.377	1.977	8.069	0.349
19.377	19.024	13.197	15.937	8.099	0.13
17.786	17.968	18.504	18.83	23.559	15.569
18.718	20.378	18.455	22.697	20.254	1.208
21.291	18.749	16.023	1.053	19.918	1.076
19.489	18.159	15.378	7.158	8.824	0.538
16.923	19.3	17.083	20.45	8.953	7.433
17.595	19.449	16.893	1.838	9.476	1.758
18.477	19.936	11.524	1.531	9.007	0.325
19.926	19.139	15.135	5.101	17.448	17.827
19.958	18.032	13.186	22.224	24.753	0.436
20.481	18.65	17.81	21.374	1.908	0.442
23.192	17.242	14.062	22.309	1.237	0.221										, I
17.515	17.083	17.871	4.139	25.485	0.359
19.265	17.618	16.773	0.911	7.603	0.043
16.273	21.383	15.704	0.103	20.133	0.854
18.064	18.852	17.299	0.781	1.729	0.196
20.669	19.303	18.72	3.013	5.615	0.481
19.258	20.322	15.623	21.698	1.122	0.234
20.838	20.32	20.044	1.316	22.575	0.145
17.515	20.098	18.427	1.605	17.472	16.956
18.863	16.586	12.238	0.617	29.254	0.065
19.907	19.801	17.862	20.148	21.166	0.39
20.405	17.398	16.655	20.89	19.5	0.741
18.507	17.958	12.863	1.778	22.909	1.294
23.804			2.161
19.435			0.422
18.792			24.379
19.32			1.105
16.929			25.17
18.684			1.107
22.792			0.977
20.421			5.072
18.3			25.777
18.09			15.834
20.366			20.476
17.331			1.255
16.582			18.72
19.626			22.582
18.081			1.21
17.909			2.538
17.122			2.675
17.594			12.64
18.337			23.086
21.686			1.651
18.317			20.259
18.381			20.588
20.561			17.833
20.648			2.499
19.822			2.178
21.692			22.047
22.293			18.52
19.245			1.015
18.555			18.254
21.591			2.416
23.771			1.875
24.194			17.142
21.876			0.793
20.033			1.975
20.371			21.91
20.991			0.924
21.438			19.112
23.066			24.533
15.583			18.808
18.593			1.749
19.555			28.801
18.272			22.683
17.09			22.324
20.794			1.825
16.384			23.148
19.067			17.129
21.497			5.034
17.873			17.914
20.252			18.679
19.381			23.853

## Sheet: RABL2B
Measurements								Ranges							Plotting							Plotting alternate order
Uninduced			Induced					Uninduced			Induced				Uninduced			Induced				G1		Post-M
G1	Post-M		G1	Post-M				G1	Post-M		G1	Post-M			G1	Post-M		G1	Post-M			Only		Old		New
Only	Old	New	Only	Old	New			Only	Old	New	Only	Old	New		Only	Old	New	Only	Old	New		Un.	Ind.	Un.	Ind.	Un.	Ind.
21.429	20.127	14.805	2.937	9.272	1.753		0.05	14.5557	16.676	11.7881	1.3532	4.34815	0.37575		17.5363	18.3608	13.2398	2.15325	7.17175	0.91375		17.5363	2.15325	18.3608	7.17175	13.2398	0.91375
18.858	18.861	16.529	3.386	5.572	0.386		0.25	17.5363	18.3608	13.2398	2.15325	7.17175	0.91375		1.19775	1.32025	0.84325	2.96825	2.52725	0.74025		1.19775	2.96825	1.32025	2.52725	0.84325	0.74025
14.55	19.883	15.601	4.835	9.584	0.691		0.5	18.734	19.681	14.083	5.1215	9.699	1.654		1.18225	1.189	0.79025	4.69825	5.22675	1.10825		1.18225	4.69825	1.189	5.22675	0.79025	1.10825
18.403	18.007	12.799	3.041	8.032	2.189		0.75	19.9163	20.87	14.8732	9.81975	14.9258	2.76225		2.98055	1.68475	1.4516	0.80005	2.8236	0.538		2.98055	0.80005	1.68475	2.8236	1.4516	0.538
17.567	18.989	15.687	2.988	10.482	1.333		0.95	22.7434	22.256	16.6719	22.0022	23.1842	6.234		2.8272	1.386	1.7987	12.1824	8.2585	3.47175		2.8272	12.1824	1.386	8.2585	1.7987	3.47175
18.219	20.278	12.885	1.772	11.366	0.524		mean	18.7043	19.4986	14.096	7.20676	11.4219	2.14203		18.7043	19.4986	14.096	7.20676	11.4219	2.14203		18.7043	7.20676	19.4986	11.4219	14.096	2.14203
19.105	19.107	10.389	10.316	20.673	7.389		stdev	2.27067	1.92783	1.42983	6.34858	5.92018	1.78607		n=100	n=100	n=100	n=100	n=100	n=100		n=100	n=100	n=100	n=100	n=100	n=100
18.891	17.148	11.715	3.684	23.265	1.347		n	100	100	100	100	100	100		10.0837	9.13	15.1268	20.1803	15.0742	27.2377		10.0837	20.1803	9.13	15.0742	15.1268	27.2377
15.536	18.416	15.444	5.361	16.096	0.696
19.439	20.388	13.569	1.603	12.828	4.54
21.577	20.701	14.403	1.886	6.783	0.781
18.993	21.508	14.778	25.088	17.517	0.371
18.61	20.595	12.183	6.611	13.761	1.911
19.76	19.346	14.272	1.605	20.304	0.453
14.427	18.405	12.55	3.942	4.066	0.078
17.662	22.749	14.961	24.407	5.334	0.488
16.313	22.79	13.962	7.176	14.097	2.001
19.882	21.081	12.852	8.869	9.268	2.99
20.925	20.87	15.263	1.648	4.363	0.517
15.288	19.331	13.587	1.972	11.715	6.851
20.227	17.721	14.48	3.115	11.491	1.473
20.886	18.844	14.083	7.44	5.49	1.641
15.281	20.617	16.318	2.277	21.839	0.458
23.365	18.177	12.973	5.113	5.801	1.049
18.38	19.701	14.187	2.866	7.692	1.715
19.854	16.685	15.688	5.057	13.023	3.53
16.288	17.605	14.351	10.437	18.304	0.343
18.905	12.989	11.792	5.358	3.797	0.795
18.582	19.961	14.844	19.264	6.593	1.898
18.266	18.478	13.281	10.044	9.724	1.795
23.341	17.996	16.227	21.982	11.043	0.575
19.293	21.793	10.864	6.691	6.011	0.055
18.28	20.39	14.233	6.376	7.486	0.915
16.565	21.713	13.033	9.745	14.837	6.206
15.62	19.201	14.176	9.724	7.257	1.317
20.837	18.075	16.669	1.838	0.689	6.854
21.343	18.228	15.819	9.604	10.998	0.457
15.115	19.624	12.709	1.3	5.57	0.087
20.61	19.826	14.297	1.382	9.056	2.065
17.486	19.759	16.774	4.414	7.679	0.994
19.366	21.736	14.018	9.229	14.589	6.002
15.244	20.93	14.975	1.774	7.207	1.471
19.86	19.964	17.177	2.526	6.549	1.614
17.315	19.106	13.236	22.386	12.592	4.95
19.415	21.205	14.835	0.73	11.633	1.851
14.112	22.256	13.241	3.586	9.647	2.73
16.763	19.001	13.817	18.491	20.844	5.036
23.378	19.56	14.162	6.604	9.62	2.497
15.394	20.023	13.981	1.564	24.417	1.222
15.708	22.154	13.265	15.567	13.106	3.306
19.133	21.081	12.852	12.86	7.681	4.295
13.959	20.87	15.263	1.902	5.428	0.878
18.399	19.331	13.587	0.939	17.928	0.398
15.455	17.721	14.48	19.333	24.886	3.492
23.709	18.844	14.083	9.554	24.311	1.215
19.722	20.617	16.318	1.399	13.421	3.324
20.019	18.177	12.973	6.243	14.512	5.416
20.08	19.701	14.187	1.498	15.777	4.974
14.556	16.685	15.688	4.444	12.101	1.512
23.497	17.605	14.351	9.105	11.632	0.91
21.371	12.989	11.792	23.943	11.846	3.805
18.238	19.961	14.844	11.009	5.45	0.961
17.861	18.478	13.281	1.356	8.391	2.026
18.978	17.996	16.227	3.356	8.061	2.525
18.894	21.793	10.864	11.617	12.14	5.39
18	20.39	14.233	2.012	19.501	3.177
17.672	21.713	13.033	1.107	17.649	1.365
13.836	19.201	14.176	2.795	17.647	1.394
19.322	18.075	16.669	5.869	7.912	2.611
18.525	18.228	15.819	4.281	7.668	1.202
18.956	19.624	12.709	1.721	17.492	1.457
20.589	19.826	14.297	0.421	17.963	1.722
22.712	19.759	16.774	4.468	7.629	1.908
18.419	21.736	14.018	19.388	23.178	0.407
21.231	20.93	14.975	6.355	9.674	2.315
21.531	19.964	17.177	2.857	8.601	1.667
18.275	19.106	13.236	2.016	6.57	1.725
19.737	21.205	14.835	1.357	1.673	7.561
18.326	22.256	13.241	8.672	22.648	0.376
18.361	19.001	13.817	10.673	10.115	0.71
19.524	19.56	14.162	14.337	1.491	6.766
19.656	20.023	13.981	3.024	10.892	1.761
16.781	22.154	13.265	22.662	8.33	2.098
19.842	20.022	13.457	5.13	6.56	1.8
18.212	22.073	15.058	11.803	6.668	1.457
21.678	21.748	12.399	2.199	6.544	1.3
18.562	18.947	12.713	7.429	10.229	3.498
20.263	17.463	13.358	9.255	5.444	0.702
19.66	16.505	13.603	12.784	5.661	2.327
17.927	13.965	11.468	2.435	7.67	3.472
17.449	22.507	13.883	16.053	7.484	1.713
18.212	19.661	13.343	2.488	7.391	1.215
17.141	22.421	13.781	7.049	5.344	0.522
20.687	17.489	14.2	1.755	23.81	1.791
17.553	20.052	13.258	5.555	15.981	2.859
17.652	16.824	14.179	11.151	7.066	1.542
19.136	21.801	16.728	16.541	7.342	1.139
17.119	18.746	12.528	1.64	23.18	1.045
21.961	15.814	13.646	18.835	21.468	1.242
21.542	17.322	13.054	6.39	15.192	3.046

## Sheet: CEP19L
Measurements								Ranges							Plotting							Plotting alternate order
Uninduced			Induced					Uninduced			Induced				Uninduced			Induced				G1		Post-M
G1	Post-M		G1	Post-M				G1	Post-M		G1	Post-M			G1	Post-M		G1	Post-M			Only		Old		New
Only	Old	New	Only	Old	New			Only	Old	New	Only	Old	New		Only	Old	New	Only	Old	New		Un.	Ind.	Un.	Ind.	Un.	Ind.
19.524	17.968	15.238	3.577	1.787	0.868		0.05	16.7157	17.4894	12.689	1.33495	2.0481	0.02665		18.396	19.4145	14.0565	3.06725	5.24725	0.6995		18.396	3.06725	19.4145	5.24725	14.0565	0.6995
22.703	19.908	12.863	7.346	2.05	0.016		0.25	18.396	19.4145	14.0565	3.06725	5.24725	0.6995		1.553	1.273	1.155	2.27525	4.12225	1.063		1.553	2.27525	1.273	4.12225	1.155	1.063
18.43	23.317	17.095	5.34	8.222	2.592		0.5	19.949	20.6875	15.2115	5.3425	9.3695	1.7625		1.83525	0.75725	1.115	2.932	6.2055	2.122		1.83525	2.932	0.75725	6.2055	1.115	2.122
18.604	17.789	15.091	4.189	10.258	0.073		0.75	21.7843	21.4447	16.3265	8.2745	15.575	3.8845		1.68035	1.9251	1.36745	1.7323	3.19915	0.67285		1.68035	1.7323	1.9251	3.19915	1.36745	0.67285
19.881	19.424	17.077	3.737	7.077	0.13		0.95	23.5327	23.3231	18.2362	15.9072	23.3308	8.6991		1.74845	1.8784	1.9097	7.6327	7.75585	4.8146		1.74845	7.6327	1.8784	7.75585	1.9097	4.8146
18.717	21.332	15.731	6.48	10.09	1.679		mean	20.0332	20.49	15.264	6.48078	10.6902	2.71411		20.0332	20.49	15.264	6.48078	10.6902	2.71411		20.0332	6.48078	20.49	10.6902	15.264	2.71411
18.992	19.286	14.251	9.359	3.452	3.199		stdev	2.20318	1.80141	1.89672	5.11347	6.82842	2.7324		n=100	n=100	n=100	n=100	n=100	n=100		n=100	n=100	n=100	n=100	n=100	n=100
18.223	19.479	16.572	16.424	15.266	1.531		n	100	100	100	100	100	100		8.21575	8.55525	13.6735	21.7255	14.425	26.1155		8.21575	21.7255	8.55525	14.425	13.6735	26.1155
22.429	18.892	16.284	3.267	18.941	0.065
22.277	21.43	15.756	2.179	1.387	0.016
20.085	18.979	13.903	3.987	3.785	0.032
15.94	20.879	13.187	11.146	8.946	2.163
21.785	19.901	15.185	9.446	7.894	2.251
21.375	21.143	14.139	20.884	13.607	1.549
18.063	20.264	15.675	4.734	16.036	1.522
21.671	19.181	15.629	3.945	31.695	6.613
22.162	19.573	13.332	2.687	7.125	2.278
18.515	21.75	16.392	8.366	17.738	1.238
17.807	20.758	15.661	2.655	5.075	6.565
21.749	21.626	13.467	3.618	7.544	0.073
22.531	17.103	16.896	13.225	20.893	8.777
17.654	17.916	14.17	7	5.124	1.218
21.784	17.49	14.094	9.674	13.047	6.184
21.453	20.419	14.983	5.345	11.983	0.667
21.415	20.98	14.435	2.261	8.404	1.991
23.532	18.437	12.693	1.011	18.663	2.308
22.056	20.159	15.1	3.541	9.793	2.821
16.09	21.327	15.466	14.295	21.119	8.695
20.814	18.636	14.474	14.202	4.895	2.237
19.148	19.814	13.944	1.622	5.782	1.12
18.902	19.927	20.78	10.293	4.792	0.49
16.787	20.76	14.269	11.713	5.542	0.014
21.267	22.644	16.052	5.974	15.562	7.263
20.638	20.741	16.418	4.427	9.984	3.392
16.81	20.855	18.234	6.265	4.875	1.919
20.808	21.995	16.919	4.254	23.32	2.867
22.261	22.321	13.786	7.515	7.825	1.301
19.211	22.338	13.003	1.888	5.28	0.015
19.064	19.819	14.648	4.612	7.696	3.432
17.5	21.11	14.565	1.692	11.416	4.23
20.21	20.73	14.55	1.491	17.336	1.272
19.116	18.823	15.511	0.515	10.591	0.085
22.583	22.366	13.176	13.261	6.801	0.601
17.05	21.892	16.317	2.388	20.426	2.672
18.461	22.427	17.005	0.682	15.698	0.048
20.017	20.05	13.002	3.275	5.868	0.962
21.987	20.752	16.773	4.797	6.701	0.736
20.713	22.065	15.265	4.556	6.125	0.347
19.149	15.695	22.476	10.841	0.806	0.041
19.05	22.52	16.866	18.326	5.108	0.289
23.441	23.44	14.629	8.946	10.376	0.02
17.745	20.074	14.998	3.239	2.583	0.487
17.424	18.956	15.578	7.143	6.613	0.689
19.873	20.774	16.813	6.91	3.691	1.846
21.226	21.903	13.31	6.139	7.77	6.364
23.636	17.891	13.007	13.799	15.614	0.032
20.645	20.148	16.163	6.78	10.842	3.845
18.656	20.656	14.178	7.137	6.907	0.817
17.441	22.73	16.388	9.633	17.76	11.356
22.918	19.323	13.653	2.561	7.098	1.08
17.976	20.379	15.792	0.812	6.221	0.972
21.999	23.532	13.66	5.417	7.404	4.003
20.615	21.442	16.141	1.352	12.959	0.397
15.719	17.122	17.043	8.189	5.105	2.07
18.294	21.207	13.831	2.461	5.336	1.44
22.536	21.18	12.926	2.272	11.202	10.359
18.28	21.662	12.614	9.712	2.652	2.909
18.692	19.428	11.283	28.125	16.759	2.302
23.669	18.289	18.226	3.447	5.323	0.703
20.85	21.293	14.875	6.333	2.012	0.633
23.41	21.245	15.017	7.228	5.093	1.935
22.828	20.854	15.381	2.762	7.069	2.481
20.032	17.915	14.124	5.383	10.29	1.39
23.317	19.386	12.446	2.604	13.228	1.47
17.497	21.314	12.987	3.403	27.265	7.186
19.486	20.63	17.579	0.675	3.785	0.795
16.405	27.998	17.175	7.763	11.502	7.274
18.114	17.478	15.858	3.169	20.876	6.219
19.443	18.804	15.507	7.372	2.775	0.768
17.851	19.622	14.315	7.785	17.512	7.5
20.779	19.581	16.872	11.843	29.024	9.924
21.234	19.315	15.535	3.584	9.859	4.645
19.852	20.993	15.835	8.814	14.058	8.88
21.836	18.608	15.551	15.88	12.12	0.027
23.546	21.453	16.355	1.465	11.494	5.834
21.013	17.388	15.935	2.102	16.908	3.141
18.595	22.791	18.278	1.942	23.053	5.463
24.633	19.695	13.029	5.354	3.964	0.769
19.485	19.943	20.561	2.49	16.819	3.15
19.003	19.92	14.651	3.627	11.652	6.887
23.138	20.869	13.573	6.407	20.598	6.464
25.21	20.34	11.707	4.002	5.149	4.49
20.144	22.092	12.594	6.099	4.223	1.674
19.597	20.237	14.51	8.244	1.997	0.895
16.732	23.503	14.292	1.86	13.242	3.661
17.591	23.626	15.485	4.384	24.123	4.063
20.669	21.265	19.834	7.988	10.897	2.914
18.071	23.028	16.985	3.622	23.537	1.479
15.135	20.719	15.168	9.015	3.096	0.504
20.049	21.973	15.753	26.498	20.154	4.758

## Sheet: TFP49
Measurements								Ranges							Plotting							Plotting alternate order
Uninduced			Induced					Uninduced			Induced				Uninduced			Induced				G1		Post-M
G1	Post-M		G1	Post-M				G1	Post-M		G1	Post-M			G1	Post-M		G1	Post-M			Only		Old		New
Only	Old	New	Only	Old	New			Only	Old	New	Only	Old	New		Only	Old	New	Only	Old	New		Un.	Ind.	Un.	Ind.	Un.	Ind.
21.55	21.422	16.592	20.445	16.987	11.144		0.05	17.458	18.0717	12.784	11.6582	15.272	9.09725		18.9168	19.4327	14.0095	14.3568	16.69	11.0548		18.9168	14.3568	19.4327	16.69	14.0095	11.0548
20.364	18.837	15.091	17.249	17.234	13.512		0.25	18.9168	19.4327	14.0095	14.3568	16.69	11.0548		1.32875	0.76825	0.992	1.66975	1.532	1.17625		1.32875	1.66975	0.76825	1.532	0.992	1.17625
23.942	20.047	15.235	15.962	14.873	10.824		0.5	20.2455	20.201	15.0015	16.0265	18.222	12.231		1.32175	1.2825	0.66275	1.64825	1.74425	1.00075		1.32175	1.64825	1.2825	1.74425	0.66275	1.00075
19.88	21.989	14.099	16.962	18.74	8.178		0.75	21.5673	21.4835	15.6642	17.6748	19.9662	13.2317		1.45875	1.36105	1.2255	2.69855	1.418	1.9575		1.45875	2.69855	1.36105	1.418	1.2255	1.9575
20.236	20.259	15.53	9.409	16.752	13.587		0.95	23.6252	23.546	17.5785	20.5077	26.1584	14.6339		2.05795	2.06255	1.91425	2.833	6.1922	1.40215		2.05795	2.833	2.06255	6.1922	1.91425	1.40215
19.691	22.634	13.212	17.609	20.015	11.115		mean	20.4023	20.5326	14.9273	16.02	18.8047	12.128		20.4023	20.5326	14.9273	16.02	18.8047	12.128		20.4023	16.02	20.5326	18.8047	14.9273	12.128
20.216	23.12	15.225	14.761	16.043	13.704		stdev	1.94668	1.75074	1.46031	2.82664	3.03283	1.71555		n=100	n=100	n=100	n=100	n=100	n=100		n=100	n=100	n=100	n=100	n=100	n=100
19.855	19.611	14.987	23.295	17.996	12.402		n	100	100	100	100	100	100		8.43275	8.5165	14.3358	12.3252	10.0338	16.7683		8.43275	12.3252	8.5165	10.0338	14.3358	16.7683
19.668	19.541	16.165	13.463	15.797	14.061
22.304	19.974	17.568	15.354	19.854	11.598
25.924	20.215	18.081	9.415	18.978	12.516
18.511	23.028	14.217	17.994	18.488	12.213
20.094	22.916	14.069	17.066	14.197	10.192
22.07	19.709	15.139	18.895	16.16	11.675
18.408	19.796	12.607	12.97	17.252	8.312
17.902	20.761	14.968	17.524	15.855	10.039
22.063	19.934	14.834	19.494	17.126	12.58
20.457	17.182	14.559	19.553	17.672	12.129
21.015	20.118	15.019	14.609	17.585	10.705
19.579	23.402	13.925	12.012	18.783	13.191
23.282	20.018	15.228	18.704	20.353	11.996
18.799	20.629	15.182	22.409	17.67	9.044
21.095	19.688	17.468	14.704	17.058	10.64
21.739	21.021	15.001	14.335	17.277	11.82
20.936	19.903	13.811	11.674	14.512	12.79
19.386	19.79	17.778	17.623	17.765	12.54
17.249	20.976	13.13	14.043	16.191	10.384
22.953	21.479	15.301	13.863	19.501	12.255
21.051	20.567	14.182	16.229	20.671	14.627
16.988	20.883	13.15	16.417	26.8	11.073
21.292	20.437	16.125	14.541	19.95	11.484
20.135	21.39	14.737	18.434	20.788	9.064
20.128	23.424	13.293	15.005	16.381	15.177
20.333	21.758	14.69	16.263	19.519	14.223
18.064	21.497	15.431	14.455	16.006	12.954
19	20.702	13.159	21.942	23.452	11.768
23.371	18.889	17.326	12.654	24.242	11.369
18.335	21.169	14.36	15.131	16.475	11.587
16.947	22.952	13.029	11.915	19.224	13.771
21.369	20.125	13.847	15.997	19.121	10.865
20.178	18.693	12.787	15.189	18.951	10.796
20.429	22.473	16.419	16.134	17.032	12.407
20.198	21.336	16.522	14.584	19.011	11.346
18.956	22.231	12.913	21.7	26.699	13.529
18.453	20.539	15.597	13.161	17.824	12.304
20.655	21.095	14.315	20.046	15.965	11.668
21.722	20.951	16.71	17.667	18.599	12.744
19.879	20.732	14.257	14.912	14.554	13.583
18.733	20.381	15.323	18.868	15.534	12.404
16.231	19.193	15.749	13.573	20.241	12.103
18.254	19.57	13.778	12.021	26.13	11.08
23.609	21.739	13.99	10.277	19.57	13.332
19.209	16.688	15.595	16.056	18.996	14.091
25.465	18.799	15.523	14.737	25.931	10.863
21.153	20.061	18.065	18.542	14.87	13.39
21.867	23.684	14.069	17.082	21.12	10.859
21.5	22.588	12.727	17.698	20.578	11.682
17.936	19.766	18.149	15.678	17.358	13.981
21.494	24	13.833	16.64	22.988	13.012
19.559	22.59	14.122	16.379	18.342	13.212
17.691	18.271	16.101	13.964	18.102	12.603
21.619	21.223	16.843	18.065	28.156	10.965
19.837	20.018	15.111	18.634	16.604	12.855
19.782	18.868	13.809	13.034	15.657	11.407
22.417	19.426	15.636	15.712	16.915	12.736
25.13	21.566	18.509	19.083	15.977	13.025
20.443	23.661	14.364	14.013	15.293	12.403
18.157	19.155	13.01	18.73	15.533	12.39
18.253	19.29	17.419	14.364	17.64	14.226
18.677	22.489	12.368	19.096	21.839	11.695
20.338	19.419	15.815	16.971	17.589	10.487
20.218	20.052	15.002	17.389	17.361	14.186
21.685	19.997	15.23	14.255	18.788	13.322
19.385	24.233	15.849	18.395	18.959	9.748
17.469	25.068	10.78	14.4	19.204	12.757
20.775	19.48	16.076	14.891	20.1	15.279
22.007	21.058	13.481	22.595	21.136	9.557
18.486	20.327	14.31	13.812	20.282	14.272
20.255	19.906	15.012	15.443	16.654	12.259
21.018	19.435	15.633	11.358	18.834	11.331
18.121	23.517	12.909	17.196	27.726	13.291
19.937	20.187	14.152	14.163	19.805	14.765
18.699	19.244	15.599	12.367	20.799	11.182
17.511	23.54	13.99	17.537	21.092	16.864
22.827	15.818	12.251	15.174	16.53	11.598
23.933	19.04	14.158	18.468	21.072	17.898
21.728	19.131	14.243	17.597	16.106	10.382
20.042	20.357	14.284	15.756	27.546	10.865
16.943	19.25	14.016	15.667	16.411	10.148
22.991	19.119	15.257	16.063	17.389	12.249
18.06	17.838	14.307	16.229	19.34	13.697
22.379	17.229	14.696	9.722	17.847	12.772
21.113	20.242	15.321	17.19	16.073	9.099
21.312	23.428	13.447	18.229	19.529	11
22.632	19.61	15.399	17.456	16.702	12.206
21.26	18.084	16.459	12.039	22.108	13.937
21.119	20.032	15.028	16.752	19.36	12.526
21.384	18.232	15.987	14.92	17.306	8.127
22.726	18.475	16.292	19.494	19.77	9.431
20.215	19.046	16.785	14.452	17.7	11.765

## Sheet: TFP122
Measurements								Ranges							Plotting							Plotting alternate order
Uninduced			Induced					Uninduced			Induced				Uninduced			Induced				G1		Post-M
G1	Post-M		G1	Post-M				G1	Post-M		G1	Post-M			G1	Post-M		G1	Post-M			Only		Old		New
Only	Old	New	Only	Old	New			Only	Old	New	Only	Old	New		Only	Old	New	Only	Old	New		Un.	Ind.	Un.	Ind.	Un.	Ind.
19.189	19.798	12.482	20.216	20.869	19.362		0.05	14.9577	15.3086	11.5318	17.6362	16.7157	11.7747		16.5797	17.0685	12.695	18.6135	18.0132	13.3735		16.5797	18.6135	17.0685	18.0132	12.695	13.3735
16.75	16.5	13.829	20.744	20.813	13.375		0.25	16.5797	17.0685	12.695	18.6135	18.0132	13.3735		0.90725	0.9585	1.102	1.3365	1.15025	1.763		0.90725	1.3365	0.9585	1.15025	1.102	1.763
17.193	17.517	14.275	19.575	18.167	12.601		0.5	17.487	18.027	13.797	19.95	19.1635	15.1365		1.06975	1.04575	1.1025	0.927	1.2	1.14625		1.06975	0.927	1.04575	1.2	1.1025	1.14625
19.076	15.544	13.551	24.86	21.457	23.252		0.75	18.5568	19.0727	14.8995	20.877	20.3635	16.2828		1.622	1.75995	1.1632	0.97735	1.2975	1.59875		1.622	0.97735	1.75995	1.2975	1.1632	1.59875
15.283	19.133	13.632	21.747	18.387	16.252		0.95	20.1116	20.8127	16.2098	22.7008	21.7922	18.0491		1.55485	1.73995	1.3103	1.82385	1.42875	1.76635		1.55485	1.82385	1.73995	1.42875	1.3103	1.76635
17.847	15.905	14.696	20.91	19.654	15.987		mean	17.4206	18.0586	13.8371	19.915	19.165	15.0335		17.4206	18.0586	13.8371	19.915	19.165	15.0335		17.4206	19.915	18.0586	19.165	13.8371	15.0335
20.389	16.723	12.243	17.601	19.158	15.93		stdev	1.88951	1.60701	1.53333	1.64709	1.71147	2.27903		n=100	n=100	n=100	n=100	n=100	n=100		n=100	n=100	n=100	n=100	n=100	n=100
20.072	16.695	14.891	20.822	20.952	12.33		n	100	100	100	100	100	100		11.4432	10.9273	15.1005	9.123	9.6365	13.7172		11.4432	9.123	10.9273	9.6365	15.1005	13.7172
17.835	16.813	12.502	17.676	19.585	12.351
16.531	15.049	13.876	19.374	21.026	12.311
18.511	16.453	14.828	20.883	23.904	21.122
18.554	17.354	10.261	20.066	18.969	14.806
19.195	19.76	13.097	17.446	19.989	12.115
15.517	15.966	11.542	19.653	21.77	12.239
18.891	21.294	12.402	18.58	19.255	15.726
20.429	17.345	11.019	15.742	19.833	17.98
15.96	17.742	15.505	20.832	18.723	17.154
21.022	16.538	14.026	19.758	17.15	19.612
16.835	14.674	11.639	20.175	18.553	15.553
17.316	19.108	14.186	19.195	19.822	15.954
16.974	16.949	12.445	18.794	18.342	9.969
17.457	17.208	12.342	20.154	18.109	13.503
18.95	18.126	13.006	20.853	20.522	16.81
18.81	15.087	12.32	22.692	15.982	11.672
16.124	17.18	13.245	17.897	18.245	13.42
17.803	19.295	14.128	18.262	19.537	14.742
16.69	17.069	13.432	20.264	18.423	15.204
17.06	20.8	13.116	18.922	19.139	14.541
18.887	19.565	12.605	18.511	19.199	15.415
17.249	18.699	12.696	18.802	16.88	16.989
17.504	19.675	15.611	22.626	16.752	14.473
14.959	18.69	12.799	20.073	19.891	14.378
16.767	18.73	14.925	18.377	18.794	15.476
18.395	20.09	15.164	18.143	17.133	13.26
19.001	19.92	15.665	21.085	18.64	13.937
15.903	17.858	14.298	19.625	22.601	16.124
18.38	18.575	14.509	18.616	20.018	14.323
17.503	16.74	11.605	20.549	21.584	13.081
17.414	15.147	13.394	19.85	16.727	15.113
17.487	17.067	13.056	18.094	19.467	12.813
16.103	17.466	13.363	21.72	17.383	16.122
19.521	17.965	14.378	20.187	19.198	15.957
17.994	18.97	13.423	20.245	18.573	13.823
15.731	18.684	12.85	22.869	22.338	16.3
16.061	17.762	13.928	18.034	18.682	16.043
19.062	17.084	15.944	19.163	18.45	11.776
15.866	16.912	13.941	18.534	20.506	13.538
17.53	17.132	14.406	20.64	20.216	13.166
19.574	16.064	11.981	20.389	19.032	15.451
17.822	18.045	11.913	18.606	18.097	17.727
17.328	17.934	15.8	21.81	19.169	16.913
17.065	21.054	12.487	18.434	20.081	14.847
14.09	16.27	14.975	20.185	19.429	17.298
20.574	18.674	15.666	18.817	22.196	20.982
16.281	18.107	15.04	24.174	20.322	10.607
19.39	19.061	11.338	22.225	18.03	17.231
18.955	17.225	12.101	20.783	19.727	16.218
17.499	17.889	14.698	23.272	20.491	16.711
15.894	19.273	17.239	19.324	22.902	16.609
16.673	17.127	15.893	18.591	18.889	17.087
19.082	18.527	13.179	21.907	19.515	15.694
14.562	18.752	13.853	18.216	21.226	16.811
20.729	16.351	13.503	18.674	20.875	13.369
16.728	17.542	14.865	20.05	20.007	16.273
15.177	18.087	11.911	18.812	21.423	15.606
16.561	17.747	15.47	20.511	20.904	16.981
18.794	18.049	15.491	21.76	21.771	17.133
16.658	19.523	11.064	17.761	21.642	13.677
18.515	21.184	13.576	21.157	19.299	16.055
16.056	18.055	16.434	21.372	19.507	17.732
18.352	18.009	14.125	17.638	20.043	16.56
14.934	17.044	13.547	20.675	18.961	15.985
17.744	15.312	13.187	21.108	18.971	16.277
16.989	19.973	14.484	17.482	21.508	15.16
17.667	20.199	14.482	18.759	18.607	16.541
16.066	17.984	15.594	18.866	20.64	16.239
16.78	15.243	10.655	21.467	17.869	11.751
19.356	22.22	13.443	20.753	15.478	13.407
17.934	18.102	13.371	20.875	17.222	12.138
14.982	17.674	14.98	19.03	18.159	13.399
17.473	18.144	13.644	18.991	17.579	13.722
20.097	18.634	16.198	19.089	17.845	11.981
6.192	19.181	17.083	17.54	17.039	13.254
18.019	18.239	14.638	21.945	17.963	14.118
13.436	19.021	17.533	22.245	17.18	16.135
18.565	19.689	13.765	20.099	17.358	12.383
17.487	19.538	14.703	18.413	17.027	16.242
18.211	22.974	15.684	19.534	17.512	14.585
17.561	17.157	11.916	22.61	17.431	14.09
19.328	18.62	14.028	22.91	16.502	16.941
16.975	19.115	17.019	19.082	18.207	17.481
17.429	18.73	15.382	18.841	16.331	14.951
15.598	20.796	14.298	21.256	20.722	13.346
17.97	15.492	12.037	18.146	17.284	14.621
17.791	17.469	13.164	20.218	16.943	11.59
16.482	16.135	11.952	20.151	20.488	13.824
17.111	17.107	13.396	18.082	15.623	13.448
17.181	18.703	12.692	19.265	17.039	12.055
16.586	19.705	16.05	18.448	19.387	13.005
18.174	18.755	15.105	21.718	19.682	13.127

[truncated: 10 more sheets: TFP104, TFP123, TFP17, TFP72, TFP52, TFP62, SPB1, CUL4B, TFP39, CFAP52]
